# Supplementary material for: TROP2 Is Uniformly Expressed in Primary Prostate Cancer but Frequently Reduced in Recurrent Disease
Source: Cancers (Basel). 2026 Jul 22;18(14):2359. doi: 10.3390/cancers18142359 (PMC13406205; doi:10.3390/cancers18142359)
Supplement: Supplementary file 1 [file cancers-18-02359-s001.zip]

Archive with 3 entries (3 files):
- Supplementary Figure S1 TROP2 weak-positive.pdf
- Supplementary Figure S2 TROP2 moderate-positive.pdf
- Supplementary Figure S3 TROP2 strong-positive.pdf
